# Supplementary material for: Gross Antioxidant Capacity and Anti-Inflammatory Potential of Flavonol Oxidation Products: A Combined Experimental and Theoretical Study
Source: Antioxidants (Basel). 2025 Apr 16;14(4):479. doi: 10.3390/antiox14040479 (PMC12024297; doi:10.3390/antiox14040479)
Supplement: Supplementary file 1 [file antioxidants-14-00479-s001.zip]

Archive with 1 entries (1 files):
- antioxidants-3576477-supplementary.pdf
